# Supplementary material for: Sphingomyelin metabolism underlies Ras excitability for efficient cell migration and chemotaxis
Source: Cell Struct Funct. 2023 Jul 12;48(2):145–60. doi: 10.1247/csf.23045 (PMC11496829; doi:10.1247/csf.23045)
Supplement: Supplementary file 5 — Supplementary Materials [file csf_48_23045_5.zip]

Archive with 1 entries (1 files):
- 48_23045_5.docx
